# Supplementary material for: 67 national-level factors potentially related to the incidence of kidney replacement therapy across Europe
Source: Nephrol Dial Transplant. 2025 Aug 28;41(2):309–20. doi: 10.1093/ndt/gfaf163 (PMC12855609; doi:10.1093/ndt/gfaf163)
Supplement: gfaf163_Supplemental_Files [file gfaf163_supplemental_files.zip]

Archive with 2 entries (2 files):
- R1.Supplementary Material.pdf
- Supplementary Table 2.xlsx
