# Supplementary material for: 67 national-level factors potentially related to the incidence of kidney replacement therapy across Europe
Source: Nephrol Dial Transplant. 2025 Aug 28;41(2):309–20. doi: 10.1093/ndt/gfaf163 (PMC12855609; doi:10.1093/ndt/gfaf163)
Supplement: gfaf163_Supplemental_Files [file gfaf163_supplemental_files.zip › Supplementary Table 2.xlsx]

## Sheet: All included countries
Supplementary Table 2. Data by country included in this study.
Factors	Time period	Low KRT incidence countries (0-100 pmp)												Middle KRT incidence countries (100-200 pmp)																					High KRT incidence countries (>200 pmp)
Country abbreviation		UA	RS	BY	EE	ME	FI	RU	IS	CH	LV	LT	NO	SE	GB	NL	AT	BA	DK	HR	AL	PL	TR	ES	BG	XK	DE	IT	FR	RO	MK	SK	BE	HU	GE	CZ	PT	GR	CY
Country		Ukraine	Serbia	Belarus	Estonia	Montenegro	Finland	Russia	Iceland	Switzerland	Latvia	Lithuania	Norway	Sweden	United Kingdom	the Netherlands	Austria	Bosnia and Herzegovina	Denmark	Croatia	Albania	Poland	Turkey	Spain	Bulgaria	Kosovo	Germany	Italy	France	Romania	North Macedonia	Slovakia	Belgium	Hungary	Georgia	Czech Republic	Portugal	Greece	Cyprus
KRT incidence, pmp (unadj)	2021	53	66	76	77	79	82	84.5	86	86	94	97	98	113	118	120	121	121	129	132	138	146	150	151	156	158	158	160	169	174	178	186	194	199	210	243	243	279	283
Geographical, socioeconomic and health-related factors
Geographical and socioeconomic factors
Population density (people per sq.km of land area)	2021	76	81	46	31	46	18	9	4	220	30	45	15	26	277	521	109	64	146	69	103	123	109	95	63	164	238	200	124	83	82	113	383	106	65	136	113	82	135
General population aged 65+ years (% of total population)	2021	17.4	20.72	16.83	20.37	16.26	22.89	15.59	14.93	18.97	21.61	20.59	18.1	20	19	20	19	18	20	22	16	19	8	20	22	10	22	24	21	19	15	17	19	20	14.56	20.45	22.56	22.51	14.48
Rural population (% of total population)	2021	30	43	20	31	32	14	25	6	26	32	32	17	12	16	7	41	51	12	42	37	40	23	19	24	na	22	29	19	46	41	46	2	28	na	26	33	20	33
GDP per capita (US$)	2021	4827.8	9233	7489.7	27943.7	9466	53504.7	12532.1	68710.2	93446.4	20930.4	23849.6	93072.9	61417.7	46869.8	58727.9	53517.9	7230.2	69268.7	17809	6377.2	18050.3	9743.2	30488.8	12219.3	5269.8	51426.8	36449.3	43671.3	14946.6	6778.6	21768.1	51850.4	18753	5023.3	26822.5	24661.2	20310.7	32745.8
Sociocultural factors
Education Index	2021	0.79	0.78	0.83	0.89	0.83	0.96	0.87	0.99	0.92	0.89	0.9	0.94	0.96	0.93	0.94	0.85	0.73	0.95	0.83	0.78	0.88	0.8	0.85	0.77	na	0.94	0.81	0.83	0.77	0.72	0.83	0.96	0.82	0.86	0.88	0.79	0.94	0.85
Innovation Index	2022	31	32.3	27.5	50.2	30.3	56.9	34.3	49.5	64.6	36.5	37.4	48.8	61.6	59.7	58	50.2	28.5	55.9	35.6	24.4	37.5	38.1	44.6	39.5	na	57.2	46.1	55	34.1	28.8	34.3	46.9	39.8	27.9	42.8	42.1	34.5	46.2
Human Development Index	2021	0.755	0.804	0.801	0.89	0.84	0.941	0.818	0.957	0.965	0.865	0.875	0.964	0.949	0.931	0.941	0.92	0.776	0.947	0.867	0.785	0.876	0.841	0.904	0.796		0.948	0.899	0.906	0.825	0.764	0.852	0.938	0.846	0.809	0.891	0.865	0.887	0.901
Health indicators
Life expectancy (years)
Life expectacy at 65-69 years	2021	14.49	14.19	13.95	17.47	13.09	20.73	13.89	21.65	22.08	15.7	16.15	20.93	21.09	19.29	19.59	19.97	15.47	19.67	16.64	16.08	16.43	15.71	21.05	12.68	na	19.54	20.52	21.31	14.8	12.62	15.47	20.35	15.69	13.89	17.03	20.19	18.99	18.97
Life expectacy at 40-44 years	2021	33.6	35.14	32.84	38.21	33.97	43.21	32.45	44.59	45.31	34.93	35.74	44.05	44.29	41.4	42.4	42.55	36.59	42.31	38.23	37.94	37.1	37.05	43.67	31.71	na	41.81	43.41	43.59	34.46	32.93	36.12	42.78	35.68	33.56	38.57	42.43	41.03	41.88
Mortality rate
All causes (death rate per 100,000 population)	2021	1388.3	1999.1	1265.9	1386.6	814.9	1040.1	1225.3	626.3	816.8	1816.5	1700.1	775.6	884	1026.9	974.8	1027.3	1456.5	907.8	1616.7		1376.7	527.9	952.3	2166.3	na	1185.1	1255.6	1000.2	1341.3	1552.6	1351.7	1099.8	1420.4	1615.3	1332.2	1098.5	1225.2	801.1
Cardiovascular (death rate per 100,000 population)	2021	930.2	757.4	718	631.5	241	340.4	573.2	181.5	225.4	897.2	820.3	208.9	263.7	226.1	204.8	349.7	512.5	198.3	595.5		478.9	194.1	251.8	1163.2	na	406.4	363.5	216.8	749.8	547.1	481.5	227.9	664.1	596.1	455.9	318.7	427.6	203
Healthcare factors
Practicing physicians (per 1,000 inhabitants)	2019-2021	3	3.7	4.4	3.9	2.8	4.3	3.8	3.9	4.4	3.3	5	5.2	7.1	3.2	3.8	5.5	2.1	4.3	3.5	1.9	3.7	2	4.6	4.2	na	4.5	4.1	3.3	3	2.8	4.6	6.3	3.3	5.4	5.5	5.6	6.3	5.4
Practicing nurses (per 1,000 inhabitants)	2019-2021	6.7	7.2	10.7	11.2	5.7	22.3	6.2	16.3	18.7	4.4	9.7	18.9	11.6	9.2	11.3	10.8	5.6	10.5	8.1	5.8	6.8	3.4	6.3	4.7	na	12.3	6.6	12.2	7.4	3.7	7.8	20.5	6.6	5.9	9.2	7.6	3.7	4.6
Nephrologists (pmp)	2023	9.94	15.54	21.3	24.76	na	19.64	24.6	30.76	41.13	21.71	52.17	27.37	23.85	12.13	15.17	33.66	18.34	25.33	47.75	29.72	18.38	9.63	53.01	36.37	22.54	27.01	48.2	17.57	24.3	13.14	36.82	21.1	30.93	31.2	21.48	34.17	36.07	31.66
Nephrology trainees (pmp)	2023	0.11	7.42	0.42	2.48	na	8.93	0.35	0	5.88	6.51	7.45	9	6.68	6.15	2.3	5.61	5.24	4.05	11.94	4.85	3.15	0.6	10.6	5.09	3.67	0.59	8.03	5.86	8.64	4.69	3.68	4.22	4.12	3.2	3.74	14.65	9.49	2.32
Salary of nephrologists per year (US$)	2024	21156	44747	31457	105596	107680	177756	35849	166149	449639	52242	138580	173309	161398	288709	187088	150626	47615	206317	76122	42048	65997	8996	112930	66526	na	150690	155467	154495	67096	30811	81011	247490	43765	83242	91102	104858	96735	84002
Current health expenditure (% of GDP)	2020-2021	7.62	8.73	6.41	7.47	11.42	9.61	7.6	9.65	11.8	7.45	7.85	10.09	11.28	11.94	11.21	12.17	9.84	10.85	7.77	6.66	6.59	4.62	10.71	8.52	na	12.81	9.45	12.21	6.27	7.89	7.23	11.06	7.25	7.6	9.24	11.21	9.51	8.09
Healthcare Access and Quality (HAQ) index	2016	75	77	79	86	81	96	75	97	96	81	80	97	95	90	96	94	72	92	87	75	82	74	92	77	na	92	95	92	78	75	83	93	82	67	89	86	90	90
Primary care physician referral for access secondary care	2016				Primary care physician referral is required		Primary care physician referral is required		No need and no incentive to obtain referral	Patients have financial incentives to obtain a referral, but direct access is possible	Patients have financial incentives to obtain a referral, but direct access is possible	Primary care physician referral is required	Primary care physician referral is required	Primary care physician referral is required	Primary care physician referral is the usual way of accessing secondary care, but patients can also refer themselves for secondary care without consulting a GP	Primary care physician referral is required	No need and no incentive to obtain referral		Patients have financial incentives to obtain a referral, but direct access is possible	Primary care physician referral is required		Primary care physician referral is required	No need and no incentive to obtain referral	Primary care physician referral is required	Primary care physician referral is required		No need and no incentive to obtain referral	Primary care physician referral is required	Patients have financial incentives to obtain a referral, but direct access is possible	Patients have financial incentives to obtain a referral, but direct access is possible		Patients have financial incentives to obtain a referral, but direct access is possible	Patients have financial incentives to obtain a referral, but direct access is possible	Primary care physician referral is required		No need and no incentive to obtain referral	Primary care physician referral is required	No need and no incentive to obtain referral	No need and no incentive to obtain referral
Total number of renal centers of country (pmp)	2021	3.16997	9.21817	5.80484	2.25406	19.3795	5.41417	5.11238	2.68442	11.5256	16.9807	23.2073	4.99231	6.43253	1.20848	3.251	8.70944	8.86594	2.56115	12.3744	4.97925	7.3648	13.2981	7.52914	11.6317	5.03909	na	10.2142	13.7683	7.42598	12.5196	14.1356	4.31548	6.38524	6.74107	10.8512	12.8356	19.0175	6.4299
Travel time to healthcare facilities
Percent of population beyond 30 minutes (optimal speed, motorized transport)	2019	0.2089	0.0705	0.0665	0.0848	0.3531	0.0903	0.2377	0.2222	0.0106	0.0749	0.0299	0.1962	0.0447	0.0019	0.0002	0.0103	0.0743	0.0047	0.0339	0.141	0.0022	0.2117	0.0047	0.1674	na	0.0003	0.0036	0.0033	0.1549	0.3008	0.0114	0.0002	0.0163	0.1696	0.0006	0.0005	0.0398	0.0917
Factors related to CKD
CKD
CKD prevalence (% (95% CI))	2021	15.34 (14.31-16.47)	8.74 (8.12-9.39)	14.7 (13.64-15.75)	16.48 (15.32-17.7)	9.1 (8.43-9.72)	10.52 (9.72-11.28)	12.99 (12.06-14)	6.98 (6.51-7.46)	11.7 (10.97-12.48)	16.93 (15.72-18.03)	16.74 (15.63-17.98)	9.13 (8.5-9.73)	11.36 (10.54-12.2)	9.7 (9.05-10.29)	10.67 (10-11.49)	10.4 (9.76-11.09)	10.06 (9.37-10.8)	10.19 (9.46-10.96)	10.82 (10.03-11.57)	8.93 (8.31-9.53)	10.46 (9.76-11.18)	11.02 (10.15-11.8)	9.86 (9.08-10.52)	10.98 (10.22-11.78)	na	10.95 (10.39-11.57)	10.23 (9.51-10.87)	8.28 (7.73-8.92)	10.83 (10.26-11.39)	10.42(9.7-11.09)	9.27 (8.67-9.88)	10.29 (9.66-10.99)	10.39 (9.72-11.06)	15.64 (14.56-16.65)	10.07 (9.38-10.74)	9.23 (8.33-9.92)	11.69 (10.92-12.5)	8.62 (8.01-9.28)
Age of KRT iniation (median, years)	2021	56	64	na	65.6	63	66.2	61	67.7	69.2	61	62.6	67.3	68.7	64.1	66.8	68.4	65.3	68.4	70	67	na	na	68.5	na	64	71	71.8	71	64.8	65	66	71.8	63.7	63.3	na	na	74.5	72
Death attributed to CKD (% (95% CI))	2021	0.21 (0.19-0.24)	1.82 (1.49-2.18)	0.22 (0.2-0.25)	2.83 (2.37-3.26)	1.68 (1.26-2.07)	1.43 (1.15-1.61)	0.6 (0.54-0.67)	1.78 (1.47-1.97)	3.73 (2.94-4.27)	0.94 (0.78-1.14)	0.7 (0.59-0.85)	1.92 (1.62-2.09)	2.74 (2.28-3)	1.41 (1.2-1.54)	2.61 (2.19-2.9)	3.83 (3.17-4.22)	1.48 (1.2-1.82)	2.99 (2.58-3.32)	2.14 (1.86-2.47)	1.41 (1.09-1.81)	0.96 (0.85-1.09)	3.79 (3.23-4.35)	3.32 (2.67-3.73)	1.44 (1.23-1.68)	na	3.92 (3.16-4.49)	2.73 (2.19-3.08)	2.35 (1.96-2.62)	0.99 (0.86-1.15)	1.13 (0.9-1.46)	1.15 (0.94-1.37)	2.53 (2.05-2.83)	1.41 (1.2-1.6)	1.19 (0.96-1.5)	1.13 (0.95-1.32)	3.85 (3.21-4.3)	4.91 (4.27-5.3)	3.71 (3.17-4.26)
DALYS attributed to CKD (% (95% CI))	2021	0.5 (0.43-0.57)	1.46 (1.22-1.71)	0.45 (0.39-0.52)	2.17 (1.9-2.44)	1.41 (1.16-1.69)	1.05 (0.9-1.17)	0.62 (0.56-0.69)	1.06 (0.92-1.19)	1.89 (1.58-2.17)	1 (0.86-1.17)	0.88 (0.77-1.02)	1.21 (1.06-1.35)	1.56 (1.35-1.76)	1.2 (1.06-1.33)	1.59 (1.39-1.77)	2.07 (1.76-2.32)	1.26 (1.07-1.5)	1.82 (1.58-2.01)	1.56 (1.34-1.85)	1.21 (0.99-1.46)	0.88 (0.78-0.99)	2.21 (1.87-2.61)	1.79 (1.51-2.03)	1.39 (1.18-1.65)	na	2.16 (1.83-2.43)	1.68 (1.42-1.9)	1.34 (1.15-1.49)	1 (0.87-1.15)	1.09 (0.91-1.4)	1.03 (0.88-1.2)	1.59 (1.36-1.78)	1.04 (0.92-1.18)	1.47 (1.24-1.77)	0.96 (0.83-1.1)	2.12 (1.83-2.38)	2.97 (2.61-3.27)	2 (1.73-2.31)
Risk factors for CKD
Diabetes (%, prevalence in adults)	2021	7.1	12.2	6.9	8.7	12	9.7	7	8.3	6	8.6	9.5	4.8	6.8	5.6	6.8	6.6	12.2	7.3	7	11.5	9.4	15.9	14.8	9.9	na	10	9.9	8.6	8.4	7.4	8.4	4.9	9.1	6.8	9.8	13	9.6	9.7
Hypertension (%, prevalence among adults aged 30-79 years)	2019	47.3 (41.6-53.0)	52.6 (45.2-59.9)	53.8 (47.5-59.9)	45.0 (36.1-54.2)	50.2 (39.1-61.1)	44.3 (38.9-50.0)	47.8 (41.7-53.8)	33.0 (26.4-39.8)	27.6 (22.3-33.3)	50.5 (40.9-59.9)	55.2 (45.8-64.7)	36.3 (28.4-44.7)	37.5 (31.9-43.2)	31.7 (28.9-34.5)	38.6 (32.5-44.8)	40.3 (31.1-49.6)	51.1 (42.7-59.7)	43.1 (37.2-49.1)	56.2 (48.7-63.5)	47.1 (40.9-53.2)	53.9 (48.5-59.6)	32.9 (28.0-37.9)	32.9 (27.8-38.0)	52.2 (41.2-63.1)	na	37.6 (30.2-45.1)	42.4 (37.5-47.4)	36.9 (31.1-43.0)	53.9 (47.1-60.4)	49.0 (38.5-60.0)	47.5 (39.4-55.5)	36.4 (31.3-41.5)	54.5 (44.2 - 64.6)	49.1 (42.3-55.7)	48.0 (42.6-53.1)	40.5 (34.2-47.2)	38.2 (33.1-43.8)	34.0 (25.2-43.7)
Obesity (%, prevalence among adults, BMI ≥ 30)	2022	29.2 (25.6-32.8)	26.1 (21.9-30.2)	26.6 (23.9-29.3)	26.7 (22.4-31.1)	21.1 (15.0-27.5)	23.7 (20.8-26.7)	28.0 (24.6-31.7)	22.6 (18.0-27.7)	13.7 (11.6-16.1)	29.8 (24.1-35.9)	31.1 (24.7-37.7)	19.8 (16.5-23.4)	16.4 (13.4-19.9)	28.7 (26.7-30.7)	16.9 (13.7-20.5)	17.0 (14.0-20.4)	25.5 (20.0-31.3)	14.3 (12.2-16.6)	35.7 (32.2-39.0)	26.6 (23.2-30.0)	31.4 (28.0-34.8)	34.3 (31.4-37.2)	19.2 (16.3-22.1)	24.2 (21.7-27.0)	na	24.2 (20.7-27.6)	21.6 (19.1-24.1)	10.9 (9.6-12.4)	38.2 (34.2-42.2)	30.6 (22.7-39.4)	30.3 (25.3-35.4)	22.0 (18.9-25.3)	36.4 (33.1-39.6)	38.9 (34.4-43.4)	31.3 (28.3-34.4)	27.1 (22.8-31.3)	33.7 (30.1-37.4)	25.1 (18.7-32.2)
Smoking (%, prevalence in adults)	2021	23	33	23	20	25	14	28	7	21	26	23	10	8	12	17	20	30	14	31	18	21	26	26	32		17	21	28	26		24	21	28	27	23	19	26	29
High salt intake (g/day)	2019	7	12.9	7	5.7	12.8	8.4	9.7	8.4	8.4	7.6	7.4	7.8	8.2	7.1	8.2	8.6	12.8	8.2	12.9	12.8	11.1	5.3	8.2	12.9		8.7	9.7	7.6	12.9	12.8	12.8	8.3	14.3	8.8	13	8.9	8.3	8.5
Physical inactivity (%, prevalence among adults aged 18+ years)	2021	14.8 [9.2-21.9]	49.0 [28.3-68.6]	16.4 [11.5-22.2]	19.2 [14.7-24.2]	24.8 [9.8-45.5]	12.5 [8.7-17.1]	19.8 [8.8-35.7]	19.8 [8.8-35.7]	22.1 [13.3-33.0]	18.4 [13.1-24.4]	24.4 [18.6-30.4]	37.9 [23.0-54.4]	11.4 [7.8-15.8]	22.6 [17.9-28.1]	11.8 [9.0-14.9]	23.3 [18.9-28.1]	23.3 [9.6-42.2]	15.0 [10.6-20.0]	32.0 [24.9-39.8]	26.1 [10.6-47.5]	39.8 [32.1-47.9]	44.1 [32.7-55.8]	26.1 [20.4-32.0]	36.4 [28.8-44.3]	na	15.3 [12.3-18.7]	45.3 [37.2-53.4]	27.7 [21.1-34.9]	39.6 [31.7-48.0]	27.6 [14.4-43.3]	26.1 [19.2-33.1]	29.7 [23.3-36.5]	32.6 [25.5-40.3]	26.0 [17.4-36.2]	27.0 [20.5-33.8]	55.6 [47.3-63.8]	39.4 [31.6-47.5]	42.9 [34.7-51.2]
Cardiovascular disease (%, prevalence in adults aged 20+ years)	2021	16.38	16.12	15.06	18.47	14.27	17.14	18.15	11.58	12.73	16.68	16.77	14.47	18.78	14.16	14.89	16.74	16.21	14.39	14.86	15.5	14.07	13.47	15.61	17.23	na	18.32	18.38	22.6	15.93	12.54	15.09	14.94	16.84	18.05	19.86	13.22	13.92	9.63
Altitude (by country) (m)		175	473	170	61	1086	164	600	557	1350	87	110	460	320	162	30	910	500	34	331	708	173	1141	660	472	800	263	538	375	414	741	458	181	143	1432	430	372	498	91
Altitude (by most populated city of each country) (m)		179	117	281	9	40	26	156	43	408	6	112	1	28	11	-2	347	550	46	158	110	97	39	650	600	652	34	21	78	74	240	134	13	110	575	286	2	204	220
Conservative care management (CCM)
Capacity for CCM	2022	generally available	generally not available	generally available	generally available	na	generally available	generally not available	generally available	generally available	generally available	generally not available	generally available	generally available	generally available	generally available	generally available	generally not available	generally available	not available	generally available	generally available	not available	generally available	generally available	na	generally available	generally available	generally available	generally available	generally available	generally available	generally available	generally not available	(conservative care not available	generally not available	generally available	generally available	generally not available
EDITH study: Conservative care (among kidney failure patients)
Proportion of patients who were offered CCM (median)	2018		2	3			20	5		10	10		10	10	10	8	5		5	2		5	5	10			5	10	6	2	1	0	5	5		3		4	5
Macroeconomic factors related to CKD
Annual cost of kidney replacement therapy components per capita
Hemodialysis (US$)	2022	15269	10659	5603	25969	17830	65842	16447	24419	85132	18604	21811	99419	26937	94085	89958	55062	19380	71318	23971	16667	18676	7200	30361	14535	14535	48256	62082	67830	22868	16133	24031	60853	13663	6494	23992	71791	79499	na
Peritoneal dialysis (US$)	2022	16572	20178	7503	18138	20125	31057	26126	27206	75165	17889	22218	66655	59854	83070	60312	26373	45344	63935	26682	12243	23748	11208	30361	21312	27206	35465	72627	37269	15772	18210	27206	29147	15644	11122	26851	50534	32622	na
Kidney Transplant (First year) (US$)	2022	na	17768	na	na	na	27394	na	na	94144	na	na	118595	64822	19255	na	na	15000	35737	26412	na	na	9505	116952	na	na	126993	na	71627	na	na	na	76552	47640	9824	na	41108	76629	na
Kidney Transplant (Later years) (US$)	2022	na	15205	na	na	na	578	na	na	18054	na	na	41254	10630	na	na	na	na	9920	na	na	na	2027	12379	na	na	29533	na	14480	na	na	na	22635	62912	1240	na	25242	19924	na
HD/PD cost ratio	2022	0.92	0.53	0.75	1.43	0.89	2.12	0.63	0.9	1.13	1.04	0.98	1.49	0.45	1.13	1.49	2.09	0.43	1.12	0.9	1.36	0.79	0.64	1	0.68	0.53	1.36	0.85	1.82	1.45	0.89	0.88	2.09	0.87	0.58	0.89	1.42	2.44	na
Funding
Funding for non-dialysis CKD	2022	mixed	publicly funded (free)	publicly funded (free)	mixed	na	publicly funded (some fees)	publicly funded (free)	mixed	publicly funded (free)	publicly funded (some fees)	mixed	publicly funded (free)	publicly funded (some fees)	publicly funded (free)	publicly funded (free)	publicly funded (free)	publicly funded (free)	publicly funded (free)	publicly funded (some fees)	publicly funded (free)	mixed	mixed	publicly funded (free)	publicly funded (some fees)	na	publicly funded (free)	publicly funded (free)	publicly funded (free)	publicly funded (free)	publicly funded (free)	publicly funded (free)	publicly funded (free)	publicly funded (free)	mixed	publicly funded (free)	publicly funded (free)	publicly funded (free)	mixed
Funding for kidney replacement therapy (KRT) (HD, PD, TX)	2022	mixed; mixed; publicly funded (some fees)	publicly funded (free); publicly funded (free); publicly funded (free)	publicly funded (free); publicly funded (free); publicly funded (free)	mixed; publicly funded (free); publicly funded (free)	na	publicly funded (free); publicly funded (free); publicly funded (free)	publicly funded (free); publicly funded (free); publicly funded (free)	publicly funded (free); publicly funded (free); publicly funded (free)	publicly funded (free); publicly funded (free); publicly funded (free)	publicly funded (free); publicly funded (free); publicly funded (free)	mixed; publicly funded (free); publicly funded (some fees)	publicly funded (free); publicly funded (free); publicly funded (free)	mixed; publicly funded (free); publicly funded (free)	publicly funded (free); publicly funded (free); publicly funded (free)	publicly funded (free); publicly funded (free); publicly funded (free)	publicly funded (free); publicly funded (free); publicly funded (free)	publicly funded (free); publicly funded (free); publicly funded (free)	publicly funded (free); publicly funded (free); publicly funded (free)	publicly funded (free); publicly funded (free); publicly funded (free)	mixed; publicly funded (free); publicly funded (free)	publicly funded (free); publicly funded (free); publicly funded (some fees)	publicly funded (free); publicly funded (free); publicly funded (free)	publicly funded (free); publicly funded (free); publicly funded (free)	publicly funded (some fees);publicly funded (some fees);publicly funded (some fees)	na	publicly funded (free); publicly funded (free); publicly funded (free)	publicly funded (free); publicly funded (free); publicly funded (free)	publicly funded (free); publicly funded (free); publicly funded (free)	publicly funded (free); publicly funded (free); publicly funded (free)	publicly funded (free); publicly funded (free); publicly funded (some fees)	mixed; mixed; publicly funded (free)	publicly funded (free); publicly funded (free); publicly funded (free)	publicly funded (free); publicly funded (free); publicly funded (free)	(publicly funded (some fees);publicly funded (some fees);publicly funded (some fees))	publicly funded (free); publicly funded (free); publicly funded (free)	publicly funded (free); publicly funded (free); publicly funded (free)	publicly funded (free); publicly funded (free); publicly funded (free)	publicly funded (free); publicly funded (free); publicly funded (free)
Funding for medications in CKD patients not on dialysis	2022	publicly funded (some fees)	publicly funded (free)	publicly funded (some fees)	publicly funded (free)	na	publicly funded (some fees)	Multiple systems	publicly funded (some fees)	solely private	publicly funded (free)	publicly funded (some fees)	publicly funded (some fees)	publicly funded (some fees)	publicly funded (some fees)	solely private	publicly funded (free)	publicly funded (free)	publicly funded (free)	publicly funded (some fees)	publicly funded (free)	publicly funded (some fees)	publicly funded (some fees)	publicly funded (some fees)	publicly funded (some fees)	na	publicly funded (some fees)	publicly funded (free)	mixed	publicly funded (free)	publicly funded (some fees)	publicly funded (some fees)	publicly funded (some fees)	publicly funded (some fees)	Solely private through health insurance providers	publicly funded (free)	publicly funded (some fees)	publicly funded (some fees)	publicly funded (some fees)
Funding for medications in all dialysis patients	2022	publicly funded (some fees)	publicly funded (free)	publicly funded (free)	publicly funded (free)	na	publicly funded (some fees)	Multiple systems	publicly funded (some fees)	publicly funded (free)	publicly funded (free)	publicly funded (some fees)	publicly funded (some fees)	publicly funded (some fees)	publicly funded (some fees)	solely private	publicly funded (free)	publicly funded (free)	publicly funded (free)	publicly funded (free)	publicly funded (free)	publicly funded (some fees)	publicly funded (some fees)	publicly funded (some fees)	publicly funded (free)	na	publicly funded (some fees)	publicly funded (free)	mixed	publicly funded (free)	publicly funded (free)	publicly funded (some fees)	publicly funded (some fees)	publicly funded (some fees)	publicly funded (some fees)	publicly funded (free)	publicly funded (some fees)	publicly funded (free)	publicly funded (some fees)
Funding for medications in all transplant patients	2022	publicly funded (some fees)	publicly funded (free)	publicly funded (free)	publicly funded (free)	na	publicly funded (some fees)	publicly funded (free)	publicly funded (free)	solely private	publicly funded (free)	publicly funded (some fees)	publicly funded (some fees)	publicly funded (some fees)	publicly funded (some fees)	solely private	publicly funded (free)	publicly funded (free)	publicly funded (free)	publicly funded (free)	publicly funded (free)	publicly funded (some fees)	publicly funded (some fees)	publicly funded (some fees)	publicly funded (free)	na	publicly funded (some fees)	publicly funded (free)	mixed	publicly funded (free)	publicly funded (some fees)	publicly funded (some fees)	publicly funded (some fees)	publicly funded (some fees)	publicly funded (free)	publicly funded (free)	publicly funded (some fees)	publicly funded (free)	publicly funded (some fees)
Factors related to national capacity for CKD prevention
Access to early diagnosis of CKD and risk factors at the primary health care level
General availability of blood pressure measurement	2021	yes	yes	yes	yes	yes	yes	yes	yes	yes	yes	yes	yes	yes	yes	yes	yes	yes	yes	yes	yes	yes	yes	yes	yes	na	yes	yes	yes	yes	yes	No response	yes	yes	yes	yes	yes	yes	yes
General availability of diabetes testing (by HbA1c)	2021	yes	yes	yes	yes	yes	yes	yes	yes	yes	yes	yes	yes	yes	yes	yes	yes	yes	yes	yes	Don't know	yes	yes	yes	yes	na	yes	yes	yes	No	yes	No response	yes	yes	Don't know	yes	yes	yes	yes
Availability of cardiovascular risk stratification in 50% or more primary health care facilities	2021	Don't know	yes	yes	yes	yes	yes	yes	yes	yes	yes	yes	yes	yes	yes	yes	Don't know	yes	yes	yes	yes	yes	yes	yes	yes	na	yes	no	yes	no	yes	No response	yes	yes	yes	yes	yes	Don't know	Don't know
General availability of diabetes testing (by blood glucose measurement, OGTT)	2021	yes	yes	yes	yes	yes	yes	yes	yes	yes	yes	yes	yes	yes	yes	yes	yes	yes	yes	yes	yes	yes	yes	yes	yes	na	yes	yes	yes	yes	yes	No response	yes	yes	yes	yes	yes	yes	yes
General availability of urine testing for albumin	2021	Don't know	yes	yes	yes	yes	yes	yes	yes	yes	yes	yes	yes	yes	yes	yes	yes	yes	yes	yes	yes	yes	yes	yes	yes	na	yes	yes	yes	No	yes	No response	yes	yes	yes	yes	yes	yes	yes
Availability of pharmacological agents in the public health sector
General availability of angiotensin converting enzyme inhibitors	2021	yes	yes	yes	yes	yes	yes	yes	yes	yes	yes	yes	yes	yes	yes	yes	yes	yes	yes	yes	yes	yes	yes	yes	yes	na	yes	yes	yes	yes	yes	No response	yes	yes	yes	yes	yes	yes	no
General availability of angiotensin II receptor blockers	2021	yes	yes	yes	yes	yes	yes	yes	yes	yes	yes	yes	yes	yes	yes	yes	yes	yes	yes	yes	yes	yes	yes	yes	yes	na	yes	yes	yes	yes	no	No response	yes	yes	yes	yes	yes	yes	no
General availability of metformin	2021	yes	yes	yes	yes	yes	yes	yes	yes	yes	yes	yes	yes	yes	yes	yes	yes	yes	yes	yes	yes	yes	yes	yes	yes	na	yes	yes	yes	yes	yes	No response	yes	yes	yes	yes	yes	yes	no
General availability of insulin	2021	yes	yes	yes	yes	yes	yes	yes	yes	yes	yes	yes	yes	yes	yes	yes	yes	yes	yes	yes	no	yes	yes	yes	yes	na	yes	yes	yes	yes	no	No response	yes	yes	yes	yes	yes	yes	no
General availability of beta blockers	2021	yes	yes	yes	yes	yes	yes	yes	yes	yes	yes	yes	yes	yes	yes	yes	yes	yes	yes	yes	yes	yes	yes	yes	yes	na	yes	yes	yes	yes	yes	No response	yes	yes	yes	yes	yes	yes	no
General availability of calcium channel blockers	2021	yes	yes	yes	yes	yes	yes	yes	yes	yes	yes	yes	yes	yes	yes	yes	yes	yes	yes	yes	yes	yes	yes	yes	yes	na	yes	yes	yes	yes	yes	No response	yes	yes	yes	yes	yes	yes	no
Policies, strategies and action plans
Existence of a national target on salt	2021	yes	no	no	no	yes	yes	no	no	no	no	no	yes	no	yes	no	no	no	no	no	no	no	yes	no	yes	na	yes	no	yes	no	no	no	no	no	no	no	no	no	no
Existence of any policies to reduce population salt consumption	2021	yes	yes	yes	yes	yes	yes	yes	yes	yes	yes	yes	yes	yes	yes	yes	yes	yes	yes	yes	no	yes	yes	yes	yes	na	yes	yes	yes	yes	no	yes	yes	yes	yes	yes	yes	yes	yes
Existence of operational policy/strategy/action plan for diabetes	2021	yes	yes	yes	yes	yes	yes	no	no	yes	no	yes	yes	yes	yes	yes	no	yes	yes	yes	yes	no	yes	yes	yes	na	yes	yes	no	yes	yes	yes	yes	no	no	yes	yes	no	yes
Implementation of physical activity public awareness program	2021	yes	yes	yes	yes	yes	yes	yes	yes	yes	yes	yes	yes	yes	yes	yes	yes	yes	yes	yes	yes	yes	yes	yes	yes	na	yes	yes	yes	yes	yes	yes	yes	yes	yes	yes	yes	yes	yes
Existence of evidence-based national guidelines/protocols/standards for the management of diabetes	2021	yes	yes	yes	yes	yes	yes	yes	yes	yes	yes	yes	yes	yes	yes	yes	yes	yes	yes	yes	yes	yes	yes	yes	yes	na	yes	yes	yes	yes	yes	yes	yes	yes	yes	yes	yes	yes	yes
Existence of evidence-based national guidelines/protocols/standards for the management of overweight/obesity	2021	yes	yes	yes	yes	no	yes	yes	yes	yes	no	yes	yes	no	yes	yes	no	yes	yes	no	yes	no	yes	yes	yes	na	yes	yes	yes	yes	no	no	Don't know	yes	yes	yes	yes	no	Don't know
Existence of evidence-based national guidelines/protocols/standards for the management of major noncommunicable diseases through a primary care approach	2021	yes	yes	yes	yes	Don't know	yes	yes	yes	yes	yes	yes	yes	yes	yes	yes	no	yes	yes	yes	yes	Don't know	yes	yes	yes	na	yes	no	yes	yes	yes	yes	yes	yes	yes	yes	yes	yes	Don't know
Existence of evidence-based national guidelines/protocols/standards for the management of physical inactivity	2021	yes	no	yes	yes	no	yes	yes	yes	no	yes	yes	yes	yes	yes	yes	yes	yes	yes	no	yes	no	yes	yes	yes	na	yes	yes	yes	yes	Don't know	no	Don't know	no	no	yes	yes	no	Don't know
Abbreviations: BMI, body mass index; CCM, conservative care management; CKD, chronic kidney disease; DALYS, disability-adjusted life years; eGFR, estimated glomerular filtration rate; GDP, gross domestic product; HbA1c, hemoglobin A1c; KRT, kidney replacement therapy; pmp, per million population
